# Supplementary material for: Assessing Self-Awareness through Gaze Agency
Source: PLoS One. 2016 Nov 3;11(11):e0164682. doi: 10.1371/journal.pone.0164682 (PMC5094589; doi:10.1371/journal.pone.0164682)
Supplement: S1 Data — Dimension 5 contains measured values (1 = Response, 2 = Confidence). (XLSX) [file pone.0164682.s001.xlsx]

## Sheet: Foglio1
DataOut(:,:,1,1,1) =
5 0 2 2 3 3 3 4 2 2 3 0 4 3 5
2 2 0 2 1 2 2 0 2 4 0 3 5 3 4
DataOut(:,:,2,1,1) =
4 0 1 0 0 0 3 0 0 1 1 0 0 1 0
0 0 0 1 0 0 2 0 2 0 2 0 5 3 0
DataOut(:,:,3,1,1) =
0 2 1 1 0 1 2 2 0 2 0 0 3 0 2
0 0 0 0 1 0 0 0 2 0 0 0 0 0 0
DataOut(:,:,4,1,1) =
0 2 0 0 0 5 2 3 0 0 1 4 3 1 0
0 0 3 1 1 1 0 0 2 0 2 2 1 0 2
DataOut(:,:,1,2,1) =
5 5 5 3 4 5 4 5 3 5 3 3 4 5 5
5 3 3 4 5 4 3 0 2 4 1 5 5 4 5
DataOut(:,:,2,2,1) =
0 0 0 0 0 0 2 2 2 0 0 0 0 0 0
4 0 0 0 2 0 0 1 0 0 3 1 0 0 3
DataOut(:,:,3,2,1) =
5 4 0 1 0 3 0 4 3 2 1 2 3 0 2
0 0 2 0 0 0 0 0 2 0 0 2 2 0 3
DataOut(:,:,4,2,1) =
4 5 1 0 0 5 3 2 0 2 1 5 0 3 0
3 0 1 0 2 0 0 2 0 3 0 2 0 0 3
DataOut(:,:,1,3,1) =
5 5 5 4 4 5 5 5 3 5 3 4 5 5 5
5 5 3 5 5 5 4 2 3 5 3 5 5 5 5
DataOut(:,:,2,3,1) =
4 0 0 1 2 5 2 2 2 0 0 0 0 1 1
4 1 0 0 2 1 0 2 1 0 2 1 5 0 0
DataOut(:,:,3,3,1) =
4 4 1 2 0 5 3 5 2 4 1 0 0 1 5
0 1 3 0 0 0 2 2 2 0 2 0 0 2 3
DataOut(:,:,4,3,1) =
4 5 0 0 0 5 2 3 0 5 1 5 0 5 1
3 2 2 1 0 1 0 3 0 0 0 0 0 0 0
DataOut(:,:,1,4,1) =
5 5 5 5 4 5 5 5 4 5 4 5 5 5 5
5 5 4 4 5 5 5 3 3 5 4 5 5 5 5
DataOut(:,:,2,4,1) =
5 0 2 2 2 5 3 1 0 1 0 2 3 0 0
4 0 0 0 3 1 0 3 1 0 4 0 5 0 2
DataOut(:,:,3,4,1) =
4 5 0 2 0 5 2 5 3 4 2 0 3 2 3
0 0 3 0 1 0 0 2 2 3 0 1 0 2 0
DataOut(:,:,4,4,1) =
4 5 1 0 0 5 4 4 0 5 0 5 0 5 1
4 2 0 0 2 1 0 3 2 0 0 1 0 2 2
DataOut(:,:,1,5,1) =
5 5 5 5 3 5 5 5 4 5 4 5 5 5 5
5 5 5 5 5 5 5 3 4 5 4 5 5 5 5
DataOut(:,:,2,5,1) =
5 3 2 4 0 5 3 3 2 0 1 3 4 0 2
4 2 2 0 0 4 0 3 0 0 4 2 5 0 0
DataOut(:,:,3,5,1) =
4 5 0 2 0 5 3 5 1 4 2 1 4 1 4
2 2 2 0 0 1 0 2 3 3 2 1 0 0 3
DataOut(:,:,4,5,1) =
4 5 1 1 2 5 0 5 0 5 1 5 0 5 2
5 0 0 3 2 0 0 0 2 4 2 0 0 0 3
DataOut(:,:,1,6,1) =
5 5 5 5 3 5 5 5 4 5 5 5 5 5 5
5 5 5 5 5 5 5 3 4 5 5 5 5 5 5
DataOut(:,:,2,6,1) =
5 3 5 2 0 5 4 4 3 0 1 5 5 0 5
5 3 0 5 0 4 2 3 0 5 0 1 5 0 5
DataOut(:,:,3,6,1) =
5 5 2 3 0 5 4 5 1 5 3 1 5 0 5
3 3 0 0 0 2 2 2 3 4 3 2 3 3 4
DataOut(:,:,4,6,1) =
5 5 0 2 2 5 5 5 0 5 0 5 4 0 2
5 0 2 0 2 0 0 2 2 3 2 1 0 3 2
DataOut(:,:,1,7,1) =
5 5 5 5 4 5 5 5 4 5 5 5 5 5 5
5 5 5 5 5 5 5 4 5 5 5 5 5 5 5
DataOut(:,:,2,7,1) =
3 0 5 0 3 5 4 4 0 0 0 4 5 1 3
5 4 2 5 3 5 3 2 3 5 5 4 5 3 3
DataOut(:,:,3,7,1) =
5 5 2 4 4 5 4 5 2 5 5 3 5 4 5
5 4 4 3 5 4 4 0 4 5 5 3 4 4 5
DataOut(:,:,4,7,1) =
5 5 5 2 3 5 5 5 3 5 2 5 5 2 5
5 4 0 0 0 3 0 2 0 4 4 3 0 0 4
DataOut(:,:,1,8,1) =
0 0 0 0 0 0 0 0 0 0 0 0 0 0 0
0 0 0 0 0 0 0 0 0 0 0 0 0 0 0
DataOut(:,:,2,8,1) =
0 0 0 0 0 0 0 0 0 0 0 0 0 0 0
0 0 0 0 0 0 0 0 0 0 0 0 0 0 0
DataOut(:,:,3,8,1) =
0 0 0 0 0 0 0 0 0 0 0 0 0 0 0
0 0 0 0 0 0 0 0 0 0 0 0 0 0 0
DataOut(:,:,4,8,1) =
5 5 5 2 3 5 5 5 5 5 3 5 5 1 5
5 5 2 4 5 4 0 3 4 4 5 4 5 3 5
DataOut(:,:,1,1,2) =
3 0 3 3 1 3 3 3 3 3 3 0 3 3 3
3 3 0 3 3 3 3 0 3 3 0 3 3 3 3
DataOut(:,:,2,1,2) =
1 0 1 0 0 0 1 0 0 1 1 0 0 1 0
0 0 0 1 0 0 1 0 1 0 1 0 1 1 0
DataOut(:,:,3,1,2) =
0 3 1 3 0 1 1 3 0 1 0 0 1 0 3
0 0 0 0 1 0 0 0 1 0 0 0 0 0 0
DataOut(:,:,4,1,2) =
0 3 0 0 0 3 1 2 0 0 1 3 1 1 0
0 0 1 1 1 1 0 0 1 0 1 1 1 0 1
DataOut(:,:,1,2,2) =
3 3 3 3 1 3 3 3 3 3 3 3 3 3 3
3 3 3 3 3 3 3 0 3 3 3 3 3 3 3
DataOut(:,:,2,2,2) =
0 0 0 0 0 0 1 1 1 0 0 0 0 0 0
3 0 0 0 1 0 0 1 0 0 1 1 0 0 1
DataOut(:,:,3,2,2) =
3 3 0 3 0 3 0 3 3 3 3 1 1 0 3
0 0 3 0 0 0 0 0 3 0 0 1 3 0 1
DataOut(:,:,4,2,2) =
1 3 1 0 0 3 1 2 0 3 1 3 0 2 0
2 0 1 0 1 0 0 1 0 1 0 1 0 0 1
DataOut(:,:,1,3,2) =
3 3 3 3 1 3 3 3 3 3 3 3 3 3 3
3 3 3 3 3 3 3 2 3 3 3 3 3 3 3
DataOut(:,:,2,3,2) =
1 0 0 1 1 1 1 1 1 0 0 0 0 1 1
3 2 0 0 1 1 0 1 1 0 1 1 3 0 0
DataOut(:,:,3,3,2) =
3 3 3 3 0 3 1 3 3 3 3 0 0 3 3
0 1 3 0 0 0 1 1 3 0 1 0 0 1 1
DataOut(:,:,4,3,2) =
1 3 0 0 0 3 2 3 0 3 1 3 0 2 1
2 1 1 1 0 1 0 1 0 0 0 0 0 0 0
DataOut(:,:,1,4,2) =
3 3 3 3 2 3 3 3 3 3 3 3 3 3 3
3 3 3 3 3 3 3 3 3 3 3 3 3 3 3
DataOut(:,:,2,4,2) =
1 0 1 1 1 3 1 1 0 1 0 1 1 0 0
3 0 0 0 1 3 0 1 1 0 1 0 2 0 1
DataOut(:,:,3,4,2) =
3 3 0 3 0 3 1 3 3 3 3 0 3 1 3
0 0 1 0 1 0 0 1 3 3 0 1 0 1 0
DataOut(:,:,4,4,2) =
1 3 1 0 0 3 2 3 0 3 0 3 0 2 2
3 1 0 0 1 1 0 1 1 0 0 1 0 1 1
DataOut(:,:,1,5,2) =
3 3 3 3 2 3 3 3 3 3 3 3 3 3 3
3 3 3 3 3 3 3 3 3 3 3 3 3 3 3
DataOut(:,:,2,5,2) =
1 1 1 1 0 3 1 1 1 0 1 1 1 0 1
3 1 1 0 0 3 0 1 0 0 1 1 3 0 0
DataOut(:,:,3,5,2) =
1 3 0 3 0 3 1 3 3 3 3 1 3 1 3
3 1 3 0 0 3 0 1 3 3 1 1 0 0 3
DataOut(:,:,4,5,2) =
1 3 1 1 2 3 0 3 0 3 3 3 0 2 2
3 0 0 1 1 0 0 0 1 1 1 0 0 0 1
DataOut(:,:,1,6,2) =
3 3 3 3 3 3 3 3 3 3 3 3 3 3 3
3 3 3 3 3 3 3 3 3 3 3 3 3 3 3
DataOut(:,:,2,6,2) =
1 1 1 1 0 3 1 1 1 0 1 1 1 0 1
3 2 0 1 0 3 1 1 0 1 0 1 3 0 1
DataOut(:,:,3,6,2) =
1 3 1 3 0 3 1 3 3 3 3 1 3 0 3
3 1 0 0 0 3 3 1 3 3 2 3 1 3 3
DataOut(:,:,4,6,2) =
1 3 0 1 2 3 2 3 0 3 0 3 3 0 2
3 0 1 0 1 0 0 1 1 1 1 1 0 1 1
DataOut(:,:,1,7,2) =
3 3 3 3 3 3 3 3 3 3 3 3 3 3 3
3 3 3 3 3 3 3 3 3 3 3 3 3 3 3
DataOut(:,:,2,7,2) =
1 0 1 0 2 3 1 2 0 0 0 1 1 1 1
3 3 1 1 1 3 3 3 3 3 2 2 3 2 1
DataOut(:,:,3,7,2) =
1 3 1 3 2 3 1 3 3 3 3 3 3 2 3
3 3 3 3 3 3 3 0 3 3 2 3 2 3 3
DataOut(:,:,4,7,2) =
3 3 3 2 2 3 2 3 1 3 3 3 3 2 3
3 3 0 0 0 1 0 1 0 1 3 1 0 0 1
DataOut(:,:,1,8,2) =
0 0 0 0 0 0 0 0 0 0 0 0 0 0 0
0 0 0 0 0 0 0 0 0 0 0 0 0 0 0
DataOut(:,:,2,8,2) =
0 0 0 0 0 0 0 0 0 0 0 0 0 0 0
0 0 0 0 0 0 0 0 0 0 0 0 0 0 0
DataOut(:,:,3,8,2) =
0 0 0 0 0 0 0 0 0 0 0 0 0 0 0
0 0 0 0 0 0 0 0 0 0 0 0 0 0 0
DataOut(:,:,4,8,2) =
3 3 3 3 3 3 2 3 3 3 3 3 3 2 3
3 3 1 3 3 3 0 2 3 3 3 2 3 2 3
