# Supplementary material for: Assessing Self-Awareness through Gaze Agency
Source: PLoS One. 2016 Nov 3;11(11):e0164682. doi: 10.1371/journal.pone.0164682 (PMC5094589; doi:10.1371/journal.pone.0164682)
Supplement: S2 Data — → Fixdur (fixation duration). → Saccampl (saccade amplitude). → Saccfr (saccade frequency). → SmoothDwell (smooth pursuit dwell time). The dimensions are: DataOut(15,2,4,8).field. Dimension 1 codes Subject (1:15), Dimension 2 codes Group (1:2), Dimension 3 codes Condition (1:4), Dimension 4 codes Trial (1:8). (XLSX) [file pone.0164682.s002.xlsx]

## Sheet: Foglio1
DataOut2(:,:,1,1,1) =		DataOut2(:,:,1,2,1) =		DataOut2(:,:,1,3,1) =		DataOut2(:,:,1,4,1) =		DataOut2(:,:,1,5,1) =		DataOut2(:,:,1,6,1) =		DataOut2(:,:,1,7,1) =		DataOut2(:,:,1,8,1) =
128 153		131 135		NaN 137		NaN NaN		NaN NaN		NaN NaN		NaN NaN		NaN NaN
166 123		167 105		163 123		NaN 141		NaN NaN		NaN NaN		NaN NaN		NaN NaN
127 137		149 122		128 108		NaN 115		NaN 121		NaN 98		NaN NaN		NaN NaN
138 129		188 162		145 121		184 143		108 135		NaN 91		NaN NaN		NaN NaN
118 117		122 117		140 110		120 NaN		121 NaN		102 NaN		140 NaN		NaN NaN
145 140		128 134		120 112		NaN 142		NaN NaN		NaN NaN		NaN NaN		NaN NaN
123 133		131 137		128 122		133 135		NaN 105		NaN NaN		NaN NaN		NaN NaN
117 127		147 140		108 202		NaN 153		NaN 142		NaN 112		NaN 220		NaN NaN
127 115		112 118		135 125		162 125		103 117		100 93		215 140		NaN NaN
103 121		120 154		132 152		NaN 157		NaN NaN		NaN NaN		NaN NaN		NaN NaN
155 138		128 164		128 112		150 130		120 123		98 89		195 117		NaN NaN
148 112		146 123		128 112		124 NaN		129 NaN		NaN NaN		NaN NaN		NaN NaN
112 123		132 98		132 NaN		128 NaN		NaN NaN		NaN NaN		NaN NaN		NaN NaN
125 142		143 120		172 150		NaN 153		NaN NaN		NaN NaN		NaN NaN		NaN NaN
102 123		127 121		NaN 129		NaN NaN		NaN NaN		NaN NaN		NaN NaN		NaN NaN
DataOut2(:,:,2,1,1) =		DataOut2(:,:,2,2,1) =		DataOut2(:,:,2,3,1) =		DataOut2(:,:,2,4,1) =		DataOut2(:,:,2,5,1) =		DataOut2(:,:,2,6,1) =		DataOut2(:,:,2,7,1) =		DataOut2(:,:,2,8,1) =
120 104		125 209		166 177		162 190		122 123		84 118		245 198		NaN NaN
117 133		150 132		158 183		177 137		112 93		85 88		272 250		NaN NaN
127 129		143 133		180 135		168 137		98 103		96 83		188 219		NaN NaN
148 144		175 158		168 148		178 140		112 100		85 102		328 124		NaN NaN
129 135		167 143		158 123		149 113		103 95		83 100		159 122		NaN NaN
163 158		222 165		107 165		145 171		122 208		NaN 132		NaN 259		NaN NaN
137 154		197 164		146 153		153 158		119 115		95 102		310 222		NaN NaN
103 125		153 170		153 128		133 154		101 107		85 93		247 208		NaN NaN
117 132		154 135		167 130		171 160		118 111		120 95		203 127		NaN NaN
117 118		122 182		127 152		116 167		122 104		83 90		135 192		NaN NaN
110 131		102 173		127 125		148 155		115 115		83 93		165 195		NaN NaN
117 133		162 125		158 118		137 114		120 120		89 107		361 158		NaN NaN
112 133		136 185		158 199		145 157		100 193		88 93		156 NaN		NaN NaN
132 132		148 132		148 129		185 148		125 127		90 103		278 258		NaN NaN
116 120		120 154		145 150		142 147		102 123		87 87		232 180		NaN NaN
DataOut2(:,:,3,1,1) =		DataOut2(:,:,3,2,1) =		DataOut2(:,:,3,3,1) =		DataOut2(:,:,3,4,1) =		DataOut2(:,:,3,5,1) =		DataOut2(:,:,3,6,1) =		DataOut2(:,:,3,7,1) =		DataOut2(:,:,3,8,1) =
121 138		123 130		148 143		178 232		113 105		100 85		247 231		NaN NaN
157 105		131 137		175 129		159 117		103 102		NaN 85		NaN 234		NaN NaN
139 130		135 139		151 138		195 145		112 106		83 88		258 148		NaN NaN
145 138		153 153		227 145		153 169		118 117		110 102		222 157		NaN NaN
142 126		180 112		149 117		185 123		113 93		102 101		117 143		NaN NaN
127 149		130 152		120 150		161 193		NaN 115		NaN 288		NaN 117		NaN NaN
131 118		158 143		119 160		105 185		122 137		88 103		317 222		NaN NaN
115 167		129 148		145 130		118 158		NaN 103		NaN 105		NaN 158		NaN NaN
119 130		168 130		153 139		212 153		118 110		85 95		232 179		NaN NaN
117 111		147 123		132 127		108 131		113 101		88 98		116 214		NaN NaN
124 156		144 170		182 125		135 135		113 88		92 85		150 138		NaN NaN
150 158		140 152		178 143		193 147		98 107		121 109		150 122		NaN NaN
129 127		143 170		135 138		119 127		88 93		88 90		130 148		NaN NaN
138 132		145 142		153 130		152 143		115 100		105 102		205 162		NaN NaN
144 114		180 130		150 129		157 158		98 109		90 87		161 187		NaN NaN
DataOut2(:,:,4,1,1) =		DataOut2(:,:,4,2,1) =		DataOut2(:,:,4,3,1) =		DataOut2(:,:,4,4,1) =		DataOut2(:,:,4,5,1) =		DataOut2(:,:,4,6,1) =		DataOut2(:,:,4,7,1) =		DataOut2(:,:,4,8,1) =
157 131		133 152		148 144		220 123		117 113		95 103		275 NaN		278 NaN
146 110		145 116		196 133		NaN 110		NaN 102		NaN 90		NaN 235		NaN 308
105 138		146 133		148 150		148 165		112 108		85 96		166 192		262 143
130 140		201 163		162 160		170 200		122 112		90 92		266 217		260 232
173 110		206 120		127 133		133 135		100 102		113 93		197 144		235 207
115 132		164 133		NaN 247		NaN 192		NaN 124		NaN 124		NaN 151		NaN 173
122 138		143 168		133 180		225 167		155 101		97 88		246 223		439 249
115 102		160 160		263 148		142 127		118 118		120 90		NaN 173		NaN 270
128 116		158 140		163 129		205 143		112 111		80 100		294 165		223 153
167 122		180 120		143 130		140 142		NaN 100		NaN 85		NaN 192		NaN 198
130 122		138 133		159 122		160 167		107 97		94 82		347 207		521 205
137 131		434 127		213 119		NaN 163		NaN 107		NaN 107		NaN 247		NaN 244
109 118		122 127		112 108		127 122		93 105		85 118		133 183		158 163
138 142		128 135		170 145		221 157		190 119		107 88		208 178		267 212
109 117		132 145		132 133		137 145		192 98		230 83		228 203		290 239
DataOut2(:,:,1,1,2) =		DataOut2(:,:,1,2,2) =		DataOut2(:,:,1,3,2) =		DataOut2(:,:,1,4,2) =		DataOut2(:,:,1,5,2) =		DataOut2(:,:,1,6,2) =		DataOut2(:,:,1,7,2) =		DataOut2(:,:,1,8,2) =
4.7683 5.8630		5.3690 4.7556		NaN 3.9362		NaN NaN		NaN NaN		NaN NaN		NaN NaN		NaN NaN
3.8911 5.4068		5.0893 4.9746		3.0726 4.9224		NaN 5.3238		NaN NaN		NaN NaN		NaN NaN		NaN NaN
6.7049 5.5782		4.3694 5.7571		4.5496 4.5820		NaN 3.4100		NaN 3.5965		NaN 3.2684		NaN NaN		NaN NaN
6.2497 6.3583		7.2805 8.1134		5.1566 4.8413		5.0195 7.0746		4.8707 5.7549		NaN 4.7614		NaN NaN		NaN NaN
5.8195 5.8429		6.4830 6.5666		9.0877 5.5193		5.7280 NaN		4.5665 NaN		5.8844 NaN		11.5081 NaN		NaN NaN
4.9798 5.2563		4.4258 5.3572		4.7940 7.0324		NaN 7.3617		NaN NaN		NaN NaN		NaN NaN		NaN NaN
4.6536 5.1254		4.9344 6.8824		4.1703 8.0029		5.6643 6.7892		NaN 4.8138		NaN NaN		NaN NaN		NaN NaN
4.5641 4.3819		4.9064 4.3996		4.8836 4.5198		NaN 4.3315		NaN 4.4506		NaN 4.2275		NaN 6.9701		NaN NaN
6.6634 4.8266		5.4341 5.3917		6.0164 5.5485		5.9760 3.7879		4.9373 5.1334		3.3973 3.0484		10.2538 3.1211		NaN NaN
4.1116 3.9469		6.2536 3.8609		5.2052 4.8603		NaN 5.0856		NaN NaN		NaN NaN		NaN NaN		NaN NaN
4.1638 4.0728		3.9713 7.4066		4.0865 6.1612		4.8135 6.3812		4.6238 5.0936		4.0138 3.8537		7.8887 4.8185		NaN NaN
6.7855 2.9330		6.5159 2.3218		5.8924 2.5334		3.9565 NaN		3.9889 NaN		NaN NaN		NaN NaN		NaN NaN
5.6531 5.6594		5.0190 4.3152		7.0757 NaN		6.1412 NaN		NaN NaN		NaN NaN		NaN NaN		NaN NaN
3.9227 5.0890		3.7700 4.0658		3.1446 5.6450		NaN 5.0931		NaN NaN		NaN NaN		NaN NaN		NaN NaN
4.3445 6.5214		5.3664 4.9906		NaN 5.2449		NaN NaN		NaN NaN		NaN NaN		NaN NaN		NaN NaN
DataOut2(:,:,2,1,2) =		DataOut2(:,:,2,2,2) =		DataOut2(:,:,2,3,2) =		DataOut2(:,:,2,4,2) =		DataOut2(:,:,2,5,2) =		DataOut2(:,:,2,6,2) =		DataOut2(:,:,2,7,2) =		DataOut2(:,:,2,8,2) =
5.0706 4.0192		4.1610 5.0493		3.9512 6.0842		5.8798 5.7820		4.4718 4.2122		4.3504 4.5714		6.3928 6.1729		NaN NaN
5.1139 5.5005		4.0959 5.0206		3.4067 5.8095		6.7002 3.8209		3.9469 4.3957		2.6020 3.2193		13.9405 5.2563		NaN NaN
4.2411 5.5863		5.4644 5.2960		4.0534 4.6768		4.5358 3.7509		5.2706 3.4858		3.1853 3.6161		7.1077 3.7065		NaN NaN
4.9200 6.3223		5.9077 6.2102		4.8675 4.9826		5.1564 6.6114		4.2550 4.7176		3.1190 5.4115		10.2522 4.7318		NaN NaN
4.9389 6.4931		7.2569 5.6403		4.8382 5.7140		8.4744 5.8973		4.7470 4.8852		3.0041 3.1429		9.1039 5.4611		NaN NaN
3.5315 4.8882		3.1779 7.6598		5.8776 4.8777		4.8378 4.8966		4.6291 4.2101		NaN 6.2671		NaN 4.8058		NaN NaN
5.5376 4.8398		4.8810 5.1941		5.8908 7.2008		4.0196 9.4192		6.2247 4.9598		2.9350 3.1346		8.1953 9.1119		NaN NaN
5.5192 5.1107		7.3688 3.9854		4.4695 3.6727		5.3240 4.5828		3.6597 3.6208		4.4386 3.4912		11.7980 4.7753		NaN NaN
5.2038 5.5211		3.2354 4.9230		6.6417 6.1165		5.7310 5.1654		5.0787 4.0937		3.1993 2.5535		5.7409 4.9103		NaN NaN
4.0372 5.7850		4.9185 4.7469		4.6135 4.5202		6.4447 5.1264		4.5759 6.2848		5.3077 4.4512		9.0251 5.2122		NaN NaN
4.7497 7.1012		6.5061 6.6948		5.2070 6.3865		5.1412 6.3671		6.9702 6.2131		4.2343 5.7506		13.1347 3.3528		NaN NaN
5.3841 2.8658		4.2579 2.5606		4.4043 2.8658		4.8688 2.6743		4.3640 2.5544		2.9760 2.6832		9.1035 3.1642		NaN NaN
5.2812 5.2773		6.2960 5.1404		8.0870 8.7213		10.0428 6.3438		3.6763 6.7913		4.1170 6.3932		6.6265 NaN		NaN NaN
4.3841 5.5974		7.5497 4.2487		4.7011 4.8489		5.2276 6.5893		3.8215 6.1864		2.7691 3.7206		8.6034 7.9177		NaN NaN
7.3455 5.6247		5.9592 4.9918		5.6729 5.3873		6.8940 5.9062		7.2114 7.5934		6.8654 2.7594		8.2231 8.8130		NaN NaN
DataOut2(:,:,3,1,2) =		DataOut2(:,:,3,2,2) =		DataOut2(:,:,3,3,2) =		DataOut2(:,:,3,4,2) =		DataOut2(:,:,3,5,2) =		DataOut2(:,:,3,6,2) =		DataOut2(:,:,3,7,2) =		DataOut2(:,:,3,8,2) =
4.9792 3.5072		4.8773 5.5225		4.7509 5.3428		4.4057 7.4518		3.4502 4.9942		3.5020 3.1452		6.7002 4.1385		NaN NaN
4.3924 5.3548		3.7312 5.6003		5.5816 4.4865		3.4207 4.9659		3.0339 5.9975		NaN 2.9747		NaN 7.0137		NaN NaN
3.6751 5.2861		8.4416 4.2476		5.4800 5.0479		4.7146 3.9536		7.5021 3.4774		4.0397 3.0001		4.2672 8.5763		NaN NaN
4.9520 7.0600		4.5370 5.4512		5.0703 6.8397		6.3627 5.2695		5.3491 5.8310		4.5826 4.8027		5.9133 6.1442		NaN NaN
4.8996 5.0252		6.1444 5.6309		5.0998 5.9542		4.0914 5.4925		3.3409 6.3342		4.7297 4.9594		5.0271 5.7011		NaN NaN
4.2764 7.2103		4.6369 4.8685		4.5308 4.4609		5.1190 7.2118		NaN 5.5676		NaN NaN		NaN 8.5566		NaN NaN
5.2440 4.2726		5.6713 5.9081		3.6704 5.9706		5.8386 6.4428		5.3126 5.5071		3.1117 3.0459		7.7810 10.5813		NaN NaN
5.7341 4.0661		6.1636 5.0714		4.2697 4.2584		5.5029 4.4918		NaN 5.3033		NaN 5.0588		NaN 5.8883		NaN NaN
4.9067 4.8042		3.5297 4.7848		3.2751 6.1785		4.3805 4.4515		3.8485 2.9901		2.4939 3.0187		4.4703 3.5368		NaN NaN
4.2693 4.2343		3.8905 5.7668		4.3456 5.7055		4.5893 5.6862		5.5710 4.6442		3.6748 4.3700		5.2072 7.9134		NaN NaN
4.3099 6.1123		6.0226 5.7021		5.0441 5.4478		4.8803 4.1411		3.9681 3.9760		2.9443 3.8129		6.8154 6.1345		NaN NaN
4.6840 3.6145		10.5070 3.5468		3.4895 3.8084		4.2787 3.3227		4.5231 2.7630		4.6053 2.3355		6.1034 3.1896		NaN NaN
9.0715 5.9798		7.3808 3.2314		7.9863 4.5112		4.9932 4.9059		4.0829 4.1433		6.7264 2.9452		6.9526 6.9136		NaN NaN
5.0375 6.0739		5.0447 5.8013		4.1641 6.2213		4.0392 7.7720		2.9045 5.4212		5.2208 4.3488		3.9929 7.0117		NaN NaN
5.7638 6.0285		8.7441 7.6393		6.8855 5.3107		6.7303 6.2520		3.7500 6.1997		2.8889 3.2435		7.2944 8.6098		NaN NaN
DataOut2(:,:,4,1,2) =		DataOut2(:,:,4,2,2) =		DataOut2(:,:,4,3,2) =		DataOut2(:,:,4,4,2) =		DataOut2(:,:,4,5,2) =		DataOut2(:,:,4,6,2) =		DataOut2(:,:,4,7,2) =		DataOut2(:,:,4,8,2) =
3.9859 5.5264		4.1261 3.9839		4.9666 3.8709		4.2177 3.6404		2.8597 6.6420		2.5570 2.8505		11.0437 NaN		7.8062 NaN
5.6202 6.0754		5.0213 6.0925		3.2241 4.2380		NaN 6.0366		NaN 5.9351		NaN 3.5636		NaN 12.7381		NaN 8.0324
4.5970 5.0321		5.6962 4.6345		7.3778 4.2066		5.8494 6.0845		5.8320 4.2656		3.9843 3.0771		8.0625 4.7435		5.1407 3.7361
4.5941 5.9373		4.8790 5.8781		4.2282 3.6090		7.6350 3.8496		4.8317 8.0383		2.6871 2.8871		4.8230 6.5548		6.7830 6.0730
4.6921 4.6439		5.7378 6.4730		6.0930 4.7608		4.8401 4.9783		3.4152 4.6462		5.4355 3.5067		11.1236 5.9555		7.5994 6.0140
5.1112 5.7114		3.0995 6.3047		NaN 5.5071		NaN 4.7094		NaN 3.6758		NaN 3.5109		NaN 9.5120		NaN 9.7145
3.8278 4.0872		4.2487 4.1122		4.4316 5.1309		4.9541 7.7034		6.1594 4.9342		3.7199 2.7449		5.3222 7.2146		4.0329 7.4912
5.2855 4.1530		3.9202 4.5942		5.8119 5.0826		6.0423 4.6592		4.8653 3.6049		4.1011 4.7070		NaN 8.9466		NaN 4.0162
4.7274 3.6338		5.7629 3.8092		4.9389 4.7319		4.6801 5.0845		3.9856 4.0707		2.8028 5.0816		8.0854 6.9706		3.3120 9.0579
4.2787 4.2838		4.1924 5.8485		7.8070 5.7071		4.4324 5.6519		NaN 6.5977		NaN 5.7986		NaN 12.2503		NaN 5.3428
4.4741 3.6932		5.7373 6.2930		4.9805 5.5043		6.6252 6.3409		5.7275 4.7178		5.1068 2.9041		9.2130 9.0754		7.6017 5.9484
4.8931 5.4818		NaN 3.7556		5.2276 3.7051		NaN 5.0215		NaN 3.2493		NaN 2.7219		NaN 5.2565		NaN 4.1313
4.9679 4.6156		6.7947 4.8791		6.6896 4.3729		7.5879 5.8154		7.7783 3.7171		3.3356 4.9171		7.7741 5.8607		6.9047 7.2518
5.2350 4.8825		4.1068 5.3221		3.9358 5.6188		5.2621 5.3772		4.3604 5.0180		4.9153 3.0052		4.0261 7.8352		4.8723 5.8030
5.3435 6.0251		6.3234 6.3823		6.5463 5.6934		5.3778 6.1934		6.2608 5.0815		6.1278 2.7427		7.5299 5.3709		6.7868 4.3737
DataOut2(:,:,1,1,3) =		DataOut2(:,:,1,2,3) =		DataOut2(:,:,1,3,3) =		DataOut2(:,:,1,4,3) =		DataOut2(:,:,1,5,3) =		DataOut2(:,:,1,6,3) =		DataOut2(:,:,1,7,3) =		DataOut2(:,:,1,8,3) =
2.1991 1.4495		2.1984 1.5998		NaN 1.4498		NaN NaN		NaN NaN		NaN NaN		NaN NaN		NaN NaN
1.4492 1.6487		1.1499 1.9497		1.0498 1.9998		NaN 1.8497		NaN NaN		NaN NaN		NaN NaN		NaN NaN
2.1993 2.3488		1.4997 2.1982		1.6991 2.5498		NaN 1.7497		NaN 2.1997		NaN 1.3989		NaN NaN		NaN NaN
1.9499 1.6493		1.8485 1.1498		2.1998 1.6996		1.5995 1.6498		1.2990 2.2994		NaN 1.0499		NaN NaN		NaN NaN
1.6490 2.3492		2.2995 2.5496		1.9995 2.4992		1.7996 NaN		1.7495 NaN		1.9995 NaN		1.3497 NaN		NaN NaN
2.2485 1.0995		2.3993 2.3994		2.4998 2.1994		NaN 1.3496		NaN NaN		NaN NaN		NaN NaN		NaN NaN
2.2984 1.8484		1.9488 2.2495		1.1498 1.9491		1.6997 1.9493		NaN 1.3496		NaN NaN		NaN NaN		NaN NaN
1.6496 2.5488		1.9997 2.7992		1.8499 1.8996		NaN 2.3989		NaN 1.6492		NaN 1.7493		NaN 1.8491		NaN NaN
1.6988 2.0496		2.0496 1.5988		1.9494 1.6997		1.2996 1.5999		1.6493 1.3492		0.4998 0.9499		1.2496 1.6997		NaN NaN
2.2490 1.6993		2.1493 1.7500		2.1996 1.8985		NaN 2.2492		NaN NaN		NaN NaN		NaN NaN		NaN NaN
1.4993 1.0993		1.7996 1.9495		1.9493 1.8492		1.5494 2.0000		1.5487 1.9995		1.0998 1.6992		1.1498 2.5497		NaN NaN
1.2995 1.4494		1.3497 0.8997		1.4494 1.5995		1.6000 NaN		1.1996 NaN		NaN NaN		NaN NaN		NaN NaN
1.9486 2.2992		1.7494 2.3993		1.9995 NaN		1.6495 NaN		NaN NaN		NaN NaN		NaN NaN		NaN NaN
1.8490 2.2488		1.4499 2.0498		1.1999 1.5499		NaN 1.4495		NaN NaN		NaN NaN		NaN NaN		NaN NaN
1.4492 1.5494		1.8996 1.5498		NaN 2.1497		NaN NaN		NaN NaN		NaN NaN		NaN NaN		NaN NaN
DataOut2(:,:,2,1,3) =		DataOut2(:,:,2,2,3) =		DataOut2(:,:,2,3,3) =		DataOut2(:,:,2,4,3) =		DataOut2(:,:,2,5,3) =		DataOut2(:,:,2,6,3) =		DataOut2(:,:,2,7,3) =		DataOut2(:,:,2,8,3) =
2.4498 1.4995		2.4495 1.5496		2.3980 1.3499		1.9996 1.3998		1.4497 0.7999		0.6996 0.6498		1.3995 1.5495		NaN NaN
1.6494 2.2997		1.3996 1.8497		1.2490 0.7998		1.0492 1.3997		0.4498 0.8497		0.2499 0.6998		0.8498 1.0997		NaN NaN
2.3493 2.0990		1.9499 2.4497		1.4498 1.8993		1.3500 1.6995		1.1997 1.5494		0.5999 1.2997		1.9499 1.4996		NaN NaN
2.0990 1.9490		1.8498 2.2495		1.3996 2.1497		1.6997 1.7497		0.7998 1.1498		0.5499 0.8500		0.6999 1.3995		NaN NaN
2.4493 2.2983		1.6994 2.6994		1.7996 2.2994		1.7996 1.9994		1.8495 2.4494		0.8999 2.1993		1.3997 2.2997		NaN NaN
1.7990 1.1992		1.4499 1.4498		1.7499 1.6499		1.0997 1.1497		1.9484 0.8499		NaN 0.5500		NaN 1.2495		NaN NaN
1.8994 2.0498		1.7991 2.4993		1.0993 1.9995		1.3491 1.9993		1.3992 2.0994		0.4499 1.1995		0.5496 1.2999		NaN NaN
1.4490 2.7986		1.5989 2.3489		1.2989 2.4489		1.5492 2.1991		0.9994 1.2493		0.8498 1.3995		0.7495 0.7997		NaN NaN
1.4491 2.0490		1.2497 2.1495		1.8992 1.7493		1.5495 1.5493		1.0496 1.2995		0.5498 1.1496		1.5500 1.5996		NaN NaN
2.1488 2.3485		2.2996 1.7494		2.1491 2.5480		1.7493 1.2998		1.5997 1.5497		0.7998 0.5999		1.8999 1.4998		NaN NaN
1.7995 1.4498		1.6999 1.7992		1.7999 1.8993		1.6492 1.9497		1.6497 1.3995		1.0997 0.9995		0.8997 0.8998		NaN NaN
1.0494 1.6487		1.0996 1.1500		1.1497 1.0498		1.2496 0.6999		0.8497 0.3499		0.3499 0.3999		0.6499 0.7999		NaN NaN
2.3485 2.3497		2.3996 1.1996		1.7495 0.9996		1.6497 2.0499		0.7998 1.2992		0.7998 0.8499		1.0997 NaN		NaN NaN
2.4988 1.5988		2.0496 1.7495		2.4994 2.3493		1.7493 1.6494		0.7999 1.2999		0.2999 0.9998		0.4999 1.4997		NaN NaN
1.5987 1.4993		2.2493 1.5997		2.0495 1.6998		2.0498 1.7996		1.3497 1.6997		0.9996 0.5999		1.0999 1.5998		NaN NaN
DataOut2(:,:,3,1,3) =		DataOut2(:,:,3,2,3) =		DataOut2(:,:,3,3,3) =		DataOut2(:,:,3,4,3) =		DataOut2(:,:,3,5,3) =		DataOut2(:,:,3,6,3) =		DataOut2(:,:,3,7,3) =		DataOut2(:,:,3,8,3) =
1.7489 1.3488		2.2498 0.8497		2.0983 1.3996		1.7500 0.6994		0.9498 0.8499		0.6497 0.7997		0.9998 0.7499		NaN NaN
1.1991 1.7490		1.0500 2.3991		0.9493 2.2494		0.5497 1.1996		0.4999 1.5495		NaN 0.4499		NaN 0.8499		NaN NaN
1.4491 1.8492		1.7994 2.1997		0.9996 1.6996		0.7498 1.4497		1.0996 1.0495		0.5499 0.8996		1.1499 1.2498		NaN NaN
1.3990 1.5489		1.6996 1.3995		1.7496 1.7992		1.6495 1.6986		1.0497 1.4999		1.4488 0.9996		1.6500 1.7997		NaN NaN
1.7485 1.9494		1.9492 2.0494		1.9494 2.2492		1.5994 1.8496		0.8997 2.0491		1.3997 1.7990		2.0998 2.1997		NaN NaN
1.6988 1.1990		1.2498 1.4996		1.7996 0.8497		1.7497 0.9998		NaN 0.5998		NaN NaN		NaN 1.8997		NaN NaN
2.2985 1.4990		1.1493 1.9988		1.1999 1.9497		0.8494 1.7994		1.0492 1.3495		0.4998 0.2999		0.5497 1.4497		NaN NaN
0.9497 1.9991		1.2492 2.1996		1.1992 2.4496		1.1993 2.0999		NaN 1.3995		NaN 1.5499		NaN 1.8496		NaN NaN
1.7991 1.7493		0.9997 1.6495		1.3497 1.4998		0.7997 1.0498		0.8997 0.8996		0.5998 0.7998		1.2498 1.8500		NaN NaN
1.5995 2.0984		1.6998 1.9995		2.1495 2.5492		2.0999 1.9994		1.2496 1.4499		1.5493 0.8000		2.3493 1.5988		NaN NaN
1.4494 1.6996		2.2495 2.0992		1.1998 1.8990		1.5000 0.7498		1.4494 1.0996		0.3500 0.6499		1.4996 2.7996		NaN NaN
1.1498 0.9994		1.2496 1.3998		1.0496 1.5996		1.0495 1.1997		0.6497 1.3500		0.5999 0.3999		1.4994 1.5987		NaN NaN
1.4497 1.8992		1.5487 1.0998		1.6498 2.1496		1.1998 1.7999		0.8498 1.8998		0.6497 1.1996		1.3493 2.4987		NaN NaN
2.1487 2.3986		1.6994 2.6990		1.7986 2.7493		1.3497 1.4497		0.9497 1.4997		0.6499 1.0496		1.2999 1.2490		NaN NaN
0.6996 1.0493		1.1498 1.8496		1.5995 1.6493		1.5488 1.4993		1.0997 0.8498		0.8999 0.8996		0.4999 1.6498		NaN NaN
DataOut2(:,:,4,1,3) =		DataOut2(:,:,4,2,3) =		DataOut2(:,:,4,3,3) =		DataOut2(:,:,4,4,3) =		DataOut2(:,:,4,5,3) =		DataOut2(:,:,4,6,3) =		DataOut2(:,:,4,7,3) =		DataOut2(:,:,4,8,3) =
1.8485 1.1492		2.4996 1.3997		2.2498 0.6498		1.7998 1.0496		1.1997 1.1995		0.8000 0.3999		1.0997 NaN		1.0500 NaN
1.1492 2.1986		0.8997 2.5994		0.7499 2.1997		NaN 2.2995		NaN 1.7994		NaN 0.6000		NaN 0.5999		NaN 0.7497
1.7990 2.1485		1.6995 1.5497		1.6997 2.2992		1.3996 1.7495		1.0499 1.5499		0.6500 1.4997		1.3000 1.8999		1.6499 1.9995
2.0494 1.6998		1.7993 2.3992		1.9996 1.6495		1.6998 1.2494		0.6999 0.9999		0.3999 0.6498		1.6496 1.3498		1.5999 1.1998
1.6486 2.1488		0.6995 2.4495		2.0990 2.0491		1.7000 1.9996		1.1499 1.1996		0.5996 1.2490		0.7997 2.1497		1.1996 0.7494
2.3482 1.9488		0.8998 1.5497		NaN 1.2497		NaN 1.2496		NaN 0.8498		NaN 0.6498		NaN 0.7999		NaN 0.7998
1.7489 1.6488		1.7490 1.8997		1.6488 1.7496		0.9994 2.1992		1.6988 1.1996		0.6495 0.6998		0.7495 1.1495		0.2499 0.9498
1.3493 2.0485		0.7995 2.5988		0.8995 1.6497		1.3995 1.5998		0.4997 1.5496		0.6497 1.0996		NaN 1.8498		NaN 1.3998
1.9489 2.0497		1.7493 1.9991		2.0495 1.8995		1.7496 1.3497		0.9999 1.0996		0.6998 0.7999		1.0000 1.6496		1.1491 1.0498
1.2496 2.2482		0.9999 2.3994		1.4998 2.3995		1.1497 1.9493		NaN 1.4499		NaN 0.4998		NaN 1.5488		NaN 1.7487
1.7499 1.7486		1.9990 2.1998		1.8992 2.5491		2.1994 1.7994		1.1496 1.3994		0.6497 0.7498		0.8999 1.4997		0.4999 1.7496
1.0997 1.3990		NaN 1.5987		0.8996 1.3493		NaN 1.5495		NaN 1.1499		NaN 0.9500		NaN 1.8986		NaN 1.4999
1.7487 2.2990		1.6496 2.1496		1.7997 1.9497		1.3997 2.1499		0.7997 1.7499		0.7498 0.5496		0.5999 1.5994		0.8498 1.1995
2.0988 1.5490		1.5487 1.8999		1.2497 1.5999		0.5499 1.6495		0.8997 1.7495		0.9997 0.7996		1.6498 1.3498		1.4999 1.4498
1.2491 1.8994		1.8995 2.1499		1.8493 2.0495		1.4498 1.9996		0.9994 1.0498		0.9497 0.7500		1.6498 1.2999		1.5496 1.2999
DataOut2(:,:,1,1,4) =		DataOut2(:,:,1,2,4) =		DataOut2(:,:,1,3,4) =		DataOut2(:,:,1,4,4) =		DataOut2(:,:,1,5,4) =		DataOut2(:,:,1,6,4) =		DataOut2(:,:,1,7,4) =
20.2002 15.7033		31.0947 5.9575		NaN 23.1545		NaN NaN		NaN NaN		NaN NaN		NaN NaN
10.3277 21.2586		7.5075 31.4458		11.5723 26.5468		NaN 8.6405		NaN NaN		NaN NaN		NaN NaN
18.1779 9.0038		13.8809 19.0930		23.4040 21.1648		NaN 4.0493		NaN 8.4074		NaN 10.4335		NaN NaN
13.6993 22.8565		12.3317 14.4557		17.1485 14.1715		13.2875 17.1233		14.8474 21.5194		NaN 23.5141		NaN NaN
10.4605 13.4538		14.8968 17.4304		18.0541 9.7637		16.6880 NaN		4.7569 NaN		3.6908 NaN		3.2826 NaN
5.1466 6.0724		17.3363 11.9138		8.1660 10.4222		NaN 14.2953		NaN NaN		NaN NaN		NaN NaN
13.7904 8.8839		9.6523 18.2793		21.0304 21.9646		13.7894 13.5616		NaN 11.0051		NaN NaN		NaN NaN
9.0645 6.7301		14.1312 12.6047		21.2822 4.4573		NaN 6.5053		NaN 6.3053		NaN 13.2530		NaN NaN
35.5823 11.6975		27.0114 28.0453		21.9012 17.6557		15.9531 22.5149		41.4815 10.2358		25.6823 18.3145		0.5332 9.7148
9.7957 20.5994		3.4321 17.8083		3.8992 14.8297		NaN 3.3571		NaN NaN		NaN NaN		NaN NaN
11.8859 10.2188		31.1773 5.1153		15.2444 16.0183		11.9621 20.1165		15.7203 13.1885		34.5842 9.4454		4.7825 3.0996
14.5028 4.8645		7.9899 4.3735		19.1332 7.7228		13.3164 NaN		5.6564 NaN		NaN NaN		NaN NaN
22.3428 8.8719		2.5742 24.5346		10.3308 NaN		10.5551 NaN		NaN NaN		NaN NaN		NaN NaN
6.5880 22.4880		16.1069 35.2134		6.2329 22.7237		NaN 26.0834		NaN NaN		NaN NaN		NaN NaN
39.0295 4.2400		25.2863 25.0050		NaN 9.3570		NaN NaN		NaN NaN		NaN NaN		NaN NaN
DataOut2(:,:,2,1,4) =		DataOut2(:,:,2,2,4) =		DataOut2(:,:,2,3,4) =		DataOut2(:,:,2,4,4) =		DataOut2(:,:,2,5,4) =		DataOut2(:,:,2,6,4) =		DataOut2(:,:,2,7,4) =
11.5491 24.1760		30.6100 3.9491		14.8128 6.9995		8.7067 2.2746		9.1647 11.2980		29.0674 7.1147		1.9409 3.5239
21.3590 12.3065		12.8963 15.2222		10.5829 6.6736		9.0597 6.6401		16.1590 47.2664		15.4297 32.4399		NaN 2.4577
14.5872 13.8102		13.3578 15.1147		12.6145 19.0093		15.2749 6.2481		37.6904 22.6502		28.1447 29.7102		2.3666 NaN
13.7436 18.1994		8.6073 14.9802		8.4390 22.9135		10.2231 10.7149		17.2383 17.4383		31.0272 16.7157		NaN 6.5226
8.1226 8.3523		15.2450 14.1883		8.5733 16.8455		7.5483 6.1399		23.7433 12.7221		30.5286 13.9538		3.9492 4.5327
4.9723 6.4789		3.6581 8.7486		25.9148 13.6155		5.8568 2.4494		8.5098 NaN		NaN 5.1500		NaN 6.0477
22.3594 13.8071		14.6007 20.1942		20.5041 14.0381		9.8099 14.8285		21.6036 24.7012		44.7023 32.1616		2.1649 3.3330
45.1943 6.2136		26.3485 6.0806		23.7554 14.9264		20.1226 4.2983		12.7341 12.4516		29.6415 39.4523		0.8411 7.8218
22.3274 16.3584		13.3469 14.9546		11.6370 7.8385		12.8122 8.5713		29.9466 22.8574		29.1464 32.7132		0.5500 9.8473
6.2215 8.8027		9.8731 5.0317		9.0044 11.3827		18.2676 9.8400		10.5646 20.4049		30.7273 22.3557		6.7414 NaN
15.2375 10.0239		22.5489 7.6049		22.7232 11.1294		12.8021 12.1145		25.7120 19.3432		25.2431 19.2244		12.8463 NaN
6.8211 3.5805		21.4253 5.6415		4.7906 4.6657		8.7802 4.1742		6.9395 13.2394		37.5017 8.1899		2.0830 7.9406
15.5068 4.6161		8.8317 6.4145		11.0468 3.3737		6.9819 3.5248		21.1374 8.1365		28.1682 12.7316		16.3207 NaN
14.0682 26.6469		12.3475 15.4707		8.5812 17.4946		2.0991 21.1679		21.7226 22.0393		10.1561 17.3722		6.8485 4.4991
12.1236 20.4989		25.9497 7.6320		10.7391 8.9075		16.1404 11.9476		15.5553 8.4734		27.3388 55.2137		8.9909 0.9582
DataOut2(:,:,3,1,4) =		DataOut2(:,:,3,2,4) =		DataOut2(:,:,3,3,4) =		DataOut2(:,:,3,4,4) =		DataOut2(:,:,3,5,4) =		DataOut2(:,:,3,6,4) =		DataOut2(:,:,3,7,4) =
20.6950 25.8942		10.7323 17.6852		14.5467 24.1173		9.1664 17.0615		11.8394 15.4725		21.6489 17.0609		0.7082 3.1663
26.3727 37.7621		18.1997 28.8398		13.8979 19.0203		13.3434 18.0528		20.6056 31.0486		NaN 50.5355		NaN 2.4414
21.5703 19.9417		15.2033 13.6149		16.1524 17.1623		7.4895 21.8795		18.7594 23.0563		30.4506 36.9996		0.8999 3.0828
15.2890 16.2804		19.9452 14.3784		6.5902 22.6403		7.4144 15.2877		12.9710 12.6487		14.6546 6.6225		NaN 9.0734
17.1767 6.8646		5.5478 15.3204		4.1821 11.2626		2.3325 18.5791		10.8299 14.1608		7.0567 9.3615		7.4159 2.4080
10.4843 11.1159		12.1484 9.1394		17.7209 24.4505		11.7563 7.3566		NaN 7.0641		NaN 4.6822		NaN 11.3480
4.6720 21.5775		3.3145 15.9654		25.5474 19.1308		29.3457 13.0787		13.8640 15.1116		30.5482 16.2778		2.2989 0.9331
21.9595 14.2601		14.8066 11.2561		18.7369 8.9320		32.4155 11.6160		NaN 10.4543		NaN 20.1491		NaN 3.6575
11.2363 19.2084		12.1547 16.1699		24.1026 14.0066		15.7027 15.3305		17.3782 26.1970		15.7447 30.8571		0.9582 7.8915
21.5845 23.4906		13.5730 11.7640		5.8819 9.6052		9.7912 10.8465		8.9806 24.9319		37.0836 20.1493		2.3826 0.7828
22.4825 5.7404		15.0047 5.2064		17.5474 7.7709		12.6749 28.1668		16.5014 8.3800		42.0989 23.1129		13.6877 8.2571
10.4397 13.5842		3.5404 12.1482		9.2713 10.0477		8.7460 14.5469		29.2957 6.9415		5.1072 1.1415		4.4815 4.7796
14.8140 25.8728		10.7244 11.6230		10.0822 21.5541		14.4225 8.4828		15.3223 6.4078		30.1677 31.9815		8.4870 4.6810
10.4770 23.8948		9.8047 16.6023		14.6304 26.3015		14.8054 14.4219		38.5814 31.9942		13.4650 31.6060		6.5659 20.0583
30.9324 3.2563		17.9213 16.8459		26.4925 15.2101		21.5743 13.3519		13.7384 27.3507		39.0865 34.7669		9.7815 4.9410
DataOut2(:,:,4,1,4) =		DataOut2(:,:,4,2,4) =		DataOut2(:,:,4,3,4) =		DataOut2(:,:,4,4,4) =		DataOut2(:,:,4,5,4) =		DataOut2(:,:,4,6,4) =		DataOut2(:,:,4,7,4) =
14.2800 16.6796		11.2815 15.0139		4.8413 15.6115		3.1080 25.3979		15.8047 18.3086		16.0493 13.9715		NaN NaN
22.8011 22.8607		5.8650 20.2203		5.2410 23.1306		NaN 5.9571		NaN 12.5622		NaN 33.1474		NaN NaN
9.8864 16.7380		9.8138 22.3209		11.6149 14.3447		7.9561 13.1878		28.5304 24.3565		34.6809 28.2529		2.4999 6.2997
16.7281 14.4899		1.2912 16.2277		7.3567 15.3207		13.1398 14.0105		20.9969 16.3148		33.1148 32.5321		NaN 4.5160
4.9875 22.8791		NaN 16.1636		12.8108 9.6873		4.9416 13.6471		11.7827 16.3444		22.2356 14.2302		3.8568 3.4663
5.9788 10.3519		10.3066 10.8560		NaN 1.8828		NaN 5.7231		NaN 8.2894		NaN 13.0801		NaN 16.3640
41.4166 13.6404		19.3560 13.0810		9.8010 11.7474		5.7549 9.9882		8.6273 25.0074		17.5031 39.2885		1.0159 3.6736
9.8035 25.2735		9.5860 9.4706		5.4134 10.7480		8.3968 11.5985		31.7916 12.2465		9.7622 22.3258		NaN 4.4744
24.1195 19.0887		14.6779 13.5026		14.6795 11.9051		10.9475 10.4309		27.1388 14.3614		15.8630 35.9796		NaN 10.6727
9.3467 22.5317		1.5331 15.1959		7.8323 9.6732		10.2890 7.2889		NaN 34.8230		NaN 45.4586		NaN 4.8547
23.6316 24.9721		15.0923 14.6487		6.9304 11.6625		8.4312 14.4202		20.0433 29.4379		10.6621 49.6850		NaN 2.7328
7.9731 27.9462		1.6662 24.7046		1.7326 22.4471		NaN 13.9785		NaN 30.4882		NaN 16.6245		NaN 0.8827
14.3807 12.1197		12.5387 16.7222		22.7132 18.6219		10.5476 14.0160		23.6068 24.1406		11.2225 11.8494		5.3904 4.4318
20.0466 38.1910		16.8863 26.4906		9.2814 22.4729		9.4736 27.2245		3.5073 21.3686		17.4789 30.4692		2.4831 13.1977
22.4929 20.8264		17.7953 12.9658		23.8490 15.4964		12.6818 18.0132		2.3403 24.8361		3.9154 40.1478		6.4409 2.2665
DataOut2(:,:,1,8,4) =
NaN NaN
NaN NaN
NaN NaN
NaN NaN
NaN NaN
NaN NaN
NaN NaN
NaN NaN
NaN NaN
NaN NaN
NaN NaN
NaN NaN
NaN NaN
NaN NaN
NaN NaN
DataOut2(:,:,2,8,4) =
NaN NaN
NaN NaN
NaN NaN
NaN NaN
NaN NaN
NaN NaN
NaN NaN
NaN NaN
NaN NaN
NaN NaN
NaN NaN
NaN NaN
NaN NaN
NaN NaN
NaN NaN
DataOut2(:,:,3,8,4) =
NaN NaN
NaN NaN
NaN NaN
NaN NaN
NaN NaN
NaN NaN
NaN NaN
NaN NaN
NaN NaN
NaN NaN
NaN NaN
NaN NaN
NaN NaN
NaN NaN
NaN NaN
DataOut2(:,:,4,8,4) =
NaN NaN
NaN NaN
0.3583 2.8160
0.7333 4.2241
3.5404 3.0558
NaN 1.6746
NaN 3.6576
NaN 1.0915
1.9152 9.1066
NaN 0.6828
NaN 2.8327
NaN 1.7499
3.0076 11.1118
2.7332 7.6405
2.9242 NaN
